# Supplementary material for: Could olfactory identification be a prognostic factor in detecting cognitive impairment risk in the elderly?
Source: GeroScience. 2023 Apr 21;45(3):2011–25. doi: 10.1007/s11357-023-00779-5 (PMC10119830; doi:10.1007/s11357-023-00779-5)
Supplement: Supplementary file 3 — Supplementary file2 (XLSX 10.0 kb) [file 11357_2023_779_MOESM2_ESM.xlsx]

## Sheet: Hoja1
Table S2. Complete Pearson's correlation matrix with clinical variables on subsample (n = 122)
	Age	Identification-Recognition	Identification-Subjective intensity	MoCA	Barthel Index	FAC Index	Vitamin B12	Vitamin D	Albumin	Cholesterol	Lymphocytes
Age	-
Identification-Recognition	-0.032	-
Identification-Subjective intensity	0.02	0.123	-
MoCA	-0.258**	0.472**	0.147	-
Barthel Index	-0.295**	0.261*	0.116	0.384**	-
FAC Index	-0.239	0.195	0.102	0.192	0.684**	-
Vitamin B12	0.052	-0.114	-0.037	-0.012	-0.171	-0.173	-
Vitamin D	0.131	-0.054	0.105	-0.061	0.031	-0.157	0.093	-
Albumin	-0.113	0.081	-0.026	0.035	0.095	0.135	-0.039	0.122	-
Cholesterol	-0.326**	-0.024	0.067	0.083	-0.004	0.076	-0.111	-0.071	0.424**	-
Lymphocytes	0.045	-0.069	-0.046	0.159	-0.027	-0.07	0.254	-0.021	-0.249*	-0.139	-
* p < 0.05 | ** p < 0.01
